# Supplementary material for: The Expansion of House Mouse Major Urinary Protein Genes Likely Did Not Facilitate Commensalism with Humans
Source: Genes (Basel). 2023 Nov 17;14(11):2090. doi: 10.3390/genes14112090 (PMC10671799; doi:10.3390/genes14112090)
Supplement: Supplementary file 1 [file genes-14-02090-s001.zip]

Archive with 1 entries (1 files):
- genes-2689022-supplementary.pdf
